# Supplementary material for: Low Predictability of Colour Polymorphism in Introduced Guppy (Poecilia reticulata) Populations in Panama
Source: PLoS One. 2016 Feb 10;11(2):e0148040. doi: 10.1371/journal.pone.0148040 (PMC4749237; doi:10.1371/journal.pone.0148040)
Supplement: S2 Table — The data represent population-level mean values for different colour patterns from native (Trinidad) and Introduced (Panama) populations. Data form native populations were obtained from the published literature. (CSV) [file pone.0148040.s003.csv]

Colour name	Colour code	Mean value	Colour parameter	Origin	Predation	Author
Black	Blk	0.017	Relative Area	Native	HP	Kemp2009
Black	Blk	0.019	Relative Area	Native	HP	Kemp2009
Black	Blk	0.027	Relative Area	Native	HP	Kemp2008
Black	Blk	0.038	Relative Area	Native	HP	Karim2007
Black	Blk	0.043	Relative Area	Native	HP	Karim2007
Black	Blk	0.080	Relative Area	Native	HP	Easty2011
Black	Blk	0.092	Relative Area	Native	HP	Easty2011
Black	Blk	0.185	Relative Area	Native	HP	Millar2012
Black	Blk	0.186	Relative Area	Native	HP	Millar2006
Black	Blk	0.190	Relative Area	Native	HP	Millar2012
Black	Blk	0.200	Relative Area	Native	HP	Millar2012
Black	Blk	0.210	Relative Area	Native	HP	Millar2012
Black	Blk	0.255	Relative Area	Native	HP	Millar2012
Black	Blk	1.224	Spot Number	Native	HP	Kemp2009
Black	Blk	1.684	Spot Number	Native	HP	Kemp2009
Black	Blk	2.000	Spot Number	Native	HP	Endler1980
Black	Blk	2.000	Spot Number	Native	HP	Endler1980
Black	Blk	2.000	Spot Number	Native	HP	Endler1980
Black	Blk	2.100	Spot Number	Native	HP	Endler1980
Black	Blk	2.699	Spot Number	Native	HP	Millar2006
Black	Blk	2.700	Spot Number	Native	HP	Karim2007
Black	Blk	3.300	Spot Number	Native	HP	Karim2007
Black	Blk	4.300	Spot Number	Native	HP	Kemp2008
Blue	Blu	0.040	Relative Area	Native	HP	Karim2007
Blue	Blu	0.047	Relative Area	Native	HP	Karim2007
Blue	Blu	0.118	Relative Area	Native	HP	Millar2006
Blue	Blu	1.000	Spot Number	Native	HP	Endler1980
Blue	Blu	1.449	Spot Number	Native	HP	Millar2006
Blue	Blu	1.500	Spot Number	Native	HP	Endler1980
Blue	Blu	2.000	Spot Number	Native	HP	Endler1980
Blue	Blu	2.200	Spot Number	Native	HP	Karim2007
Blue	Blu	2.300	Spot Number	Native	HP	Karim2007
Blue	Blu	3.500	Spot Number	Native	HP	Endler1980
Iridescent	Iri	0.079	Relative Area	Native	HP	Easty2011
Iridescent	Iri	0.092	Relative Area	Native	HP	Easty2011
Iridescent	Iri	0.208	Relative Area	Native	HP	Kemp2008
Iridescent	Iri	0.800	Spot Number	Native	HP	Endler1980
Iridescent	Iri	1.200	Spot Number	Native	HP	Endler1980
Iridescent	Iri	2.800	Spot Number	Native	HP	Endler1980
Orange	Org	0.029	Relative Area	Native	HP	Kemp2008
Orange	Org	0.035	Relative Area	Native	HP	Kemp2009
Orange	Org	0.038	Relative Area	Native	HP	Kemp2009
Orange	Org	0.038	Relative Area	Native	HP	Karim2007
Orange	Org	0.042	Relative Area	Native	HP	Easty2011
Orange	Org	0.042	Relative Area	Native	HP	Karim2007
Orange	Org	0.091	Relative Area	Native	HP	Easty2011
Orange	Org	0.140	Relative Area	Native	HP	Millar2012
Orange	Org	0.142	Relative Area	Native	HP	Millar2012
Orange	Org	0.149	Relative Area	Native	HP	Millar2012
Orange	Org	0.151	Relative Area	Native	HP	Millar2012
Orange	Org	0.151	Relative Area	Native	HP	Millar2006
Orange	Org	0.158	Relative Area	Native	HP	Millar2012
Orange	Org	1.684	Spot Number	Native	HP	Kemp2009
Orange	Org	1.869	Spot Number	Native	HP	Millar2006
Orange	Org	1.878	Spot Number	Native	HP	Kemp2009
Orange	Org	2.400	Spot Number	Native	HP	Karim2007
Orange	Org	2.500	Spot Number	Native	HP	Endler1980
Orange	Org	2.500	Spot Number	Native	HP	Karim2007
Orange	Org	2.800	Spot Number	Native	HP	Endler1980
Orange	Org	3.000	Spot Number	Native	HP	Endler1980
Orange	Org	3.100	Spot Number	Native	HP	Endler1980
Orange	Org	4.500	Spot Number	Native	HP	Kemp2008
Black	Blk	0.072	Relative Area	Native	LP	Easty2011
Black	Blk	0.092	Relative Area	Native	LP	Easty2011
Black	Blk	2.200	Spot Number	Native	LP	Endler1980
Black	Blk	0.037	Relative Area	Native	LP	Karim2007
Black	Blk	0.042	Relative Area	Native	LP	Karim2007
Black	Blk	2.300	Spot Number	Native	LP	Karim2007
Black	Blk	3.300	Spot Number	Native	LP	Karim2007
Black	Blk	0.084	Relative Area	Native	LP	Kemp2008
Black	Blk	4.140	Spot Number	Native	LP	Kemp2008
Black	Blk	0.038	Relative Area	Native	LP	Kemp2009
Black	Blk	0.023	Relative Area	Native	LP	Kemp2009
Black	Blk	1.650	Spot Number	Native	LP	Kemp2009
Black	Blk	1.690	Spot Number	Native	LP	Kemp2009
Black	Blk	0.203	Relative Area	Native	LP	Millar2006
Black	Blk	0.211	Relative Area	Native	LP	Millar2006
Black	Blk	2.689	Spot Number	Native	LP	Millar2006
Black	Blk	2.849	Spot Number	Native	LP	Millar2006
Black	Blk	0.285	Relative Area	Native	LP	Millar2012
Black	Blk	0.222	Relative Area	Native	LP	Millar2012
Black	Blk	0.258	Relative Area	Native	LP	Millar2012
Black	Blk	0.220	Relative Area	Native	LP	Millar2012
Black	Blk	0.260	Relative Area	Native	LP	Millar2012
Blue	Blu	3.700	Spot Number	Native	LP	Endler1980
Blue	Blu	0.050	Relative Area	Native	LP	Karim2007
Blue	Blu	0.047	Relative Area	Native	LP	Karim2007
Blue	Blu	1.700	Spot Number	Native	LP	Karim2007
Blue	Blu	2.300	Spot Number	Native	LP	Karim2007
Blue	Blu	0.070	Relative Area	Native	LP	Millar2006
Blue	Blu	0.059	Relative Area	Native	LP	Millar2006
Blue	Blu	0.679	Spot Number	Native	LP	Millar2006
Blue	Blu	0.849	Spot Number	Native	LP	Millar2006
Iridescent	Iri	0.066	Relative Area	Native	LP	Easty2011
Iridescent	Iri	0.098	Relative Area	Native	LP	Easty2011
Iridescent	Iri	3.000	Spot Number	Native	LP	Endler1980
Iridescent	Iri	0.173	Relative Area	Native	LP	Kemp2008
Orange	Org	0.110	Relative Area	Native	LP	Easty2011
Orange	Org	0.072	Relative Area	Native	LP	Easty2011
Orange	Org	3.000	Spot Number	Native	LP	Endler1980
Orange	Org	0.080	Relative Area	Native	LP	Karim2007
Orange	Org	0.038	Relative Area	Native	LP	Karim2007
Orange	Org	2.200	Spot Number	Native	LP	Karim2007
Orange	Org	2.800	Spot Number	Native	LP	Karim2007
Orange	Org	0.052	Relative Area	Native	LP	Kemp2008
Orange	Org	3.860	Spot Number	Native	LP	Kemp2008
Orange	Org	0.048	Relative Area	Native	LP	Kemp2009
Orange	Org	0.031	Relative Area	Native	LP	Kemp2009
Orange	Org	1.500	Spot Number	Native	LP	Kemp2009
Orange	Org	2.033	Spot Number	Native	LP	Kemp2009
Orange	Org	0.201	Relative Area	Native	LP	Millar2006
Orange	Org	0.232	Relative Area	Native	LP	Millar2006
Orange	Org	2.179	Spot Number	Native	LP	Millar2006
Orange	Org	2.449	Spot Number	Native	LP	Millar2006
Orange	Org	0.168	Relative Area	Native	LP	Millar2012
Orange	Org	0.122	Relative Area	Native	LP	Millar2012
Orange	Org	0.167	Relative Area	Native	LP	Millar2012
Orange	Org	0.103	Relative Area	Native	LP	Millar2012
Orange	Org	0.133	Relative Area	Native	LP	Millar2012
Black	Blk	0.145	Relative Area	Panama	LP	Martinez2015
Black	Blk	0.094	Relative Area	Panama	LP	Martinez2015
Black	Blk	0.175	Relative Area	Panama	LP	Martinez2015
Black	Blk	0.124	Relative Area	Panama	LP	Martinez2015
Black	Blk	2.214	Spot Number	Panama	LP	Martinez2015
Black	Blk	1.862	Spot Number	Panama	LP	Martinez2015
Black	Blk	2.034	Spot Number	Panama	LP	Martinez2015
Black	Blk	1.867	Spot Number	Panama	LP	Martinez2015
Blue	Blu	0.084	Relative Area	Panama	LP	Martinez2015
Blue	Blu	0.032	Relative Area	Panama	LP	Martinez2015
Blue	Blu	0.035	Relative Area	Panama	LP	Martinez2015
Blue	Blu	0.025	Relative Area	Panama	LP	Martinez2015
Blue	Blu	0.793	Spot Number	Panama	LP	Martinez2015
Blue	Blu	0.929	Spot Number	Panama	LP	Martinez2015
Blue	Blu	1.500	Spot Number	Panama	LP	Martinez2015
Blue	Blu	2.138	Spot Number	Panama	LP	Martinez2015
Iridescent	Iri	0.048	Relative Area	Panama	LP	Martinez2015
Iridescent	Iri	0.087	Relative Area	Panama	LP	Martinez2015
Iridescent	Iri	0.105	Relative Area	Panama	LP	Martinez2015
Iridescent	Iri	0.089	Relative Area	Panama	LP	Martinez2015
Iridescent	Iri	0.966	Spot Number	Panama	LP	Martinez2015
Iridescent	Iri	1.607	Spot Number	Panama	LP	Martinez2015
Iridescent	Iri	2.172	Spot Number	Panama	LP	Martinez2015
Iridescent	Iri	2.567	Spot Number	Panama	LP	Martinez2015
Orange	Org	0.091	Relative Area	Panama	LP	Martinez2015
Orange	Org	0.080	Relative Area	Panama	LP	Martinez2015
Orange	Org	0.059	Relative Area	Panama	LP	Martinez2015
Orange	Org	0.109	Relative Area	Panama	LP	Martinez2015
Orange	Org	2.286	Spot Number	Panama	LP	Martinez2015
Orange	Org	2.367	Spot Number	Panama	LP	Martinez2015
Orange	Org	2.483	Spot Number	Panama	LP	Martinez2015
Orange	Org	2.621	Spot Number	Panama	LP	Martinez2015
